# Supplementary material for: Emerging Direct Targeting β-Catenin Agents
Source: Molecules. 2022 Nov 10;27(22):7735. doi: 10.3390/molecules27227735 (PMC9698307; doi:10.3390/molecules27227735)
Supplement: Supplementary file 1 [file molecules-27-07735-s001.zip]

Archive with 1 entries (1 files):
- molecules-1986143-supplementary.pdf
